# Supplementary material for: Development and Validation of a Deep Learning Model for Histopathological Slide Analysis in Lung Cancer Diagnosis
Source: Cancers (Basel). 2024 Apr 15;16(8):1506. doi: 10.3390/cancers16081506 (PMC11048051; doi:10.3390/cancers16081506)
Supplement: Supplementary file 1 [file cancers-16-01506-s001.zip]

Archive with 1 entries (1 files):
- cancers-2927701-supplementary.pdf
